# Supplementary material for: Quantification of weekly strength-training volume per muscle group in competitive physique athletes
Source: Front Sports Act Living. 2025 Jul 30;7:1536360. doi: 10.3389/fspor.2025.1536360 (PMC12345604; doi:10.3389/fspor.2025.1536360)
Supplement: Supplementary file 1 [file Table1.xlsx]

## Sheet: eta2
	Kruskal's Test
MENS	Off-season		Pre-contest
Pectoral	0.09	moderate	0.02	small
Latissimus dorsi	0.03	small	-0.01	small
Deltoid	0.07	moderate	0.00	small
Biceps Brachii	0.02	small	-0.00	small
Triceps Brachii	-0.00	small	0.02	small
	Kruskal's Test
WOMEN	Off-season		Pre-contest
Pectoral	0.03	small	0.08	moderate			η2
Latissimus dorsi	-0.08	moderado	-0.04	small			η2
Deltoid	-0.09	moderado	-0.04	small
Biceps Brachii	-0.03	small	0.05	small
Triceps Brachii	-0.08	moderado	0.45	small
	Kruskal's Test
MENS	Off-season		Pre-contest
Quadriceps	0.01	small	0.04	small
Hamstrings	-0.01	small	-0.00	small
Gluteal	-0.00	small	0.00	small
Triceps surae	0.01	small	0.07	moderate
Abdominals	0.04	small	-0.00	small
Lower back	0.01	small	-0.01	small
	Kruskal's Test
WOMEN	Off-season		Pre-contest
Quadriceps	0.08	moderate	0.13	moderate
Hamstrings	-0.00	small	0.06	moderate
Gluteal	0.01	small	0.05	small
Triceps surae	-0.05	small	-0.08	moderate
Abdominals	0.09	moderate	0.04	small
Lower back	-0.07	moderate	-0.04	small
	Kruskal's Test
MENS	Off-season		Pre-contest
Weekly frequency	0.02	small	-0.02	small
During the session	-0.00	small	-0.02	small
	Kruskal's Test
WOMEN	Off-season		Pre-contest
Weekly frequency	0.01	small	0.24	large
During the session	-0.00	small	0.07	moderate
